# Supplementary material for: A New Volumetric Fusion Strategy with Adaptive Weight Field for RGB-D Reconstruction
Source: Sensors (Basel). 2020 Aug 3;20(15):4330. doi: 10.3390/s20154330 (PMC7436277; doi:10.3390/s20154330)
Supplement: Supplementary file 1 [file sensors-20-04330-s001.zip]

Archive with 1 entries (1 files):
- Supplementary Materials-A New Volumetric Fusion Strategy with Adaptive Weight Field for RGB-D Reconstruction.pdf
